# Supplementary material for: The Role of Cardiovascular Magnetic Resonance Imaging in the Evaluation of Hypertrophic Cardiomyopathy
Source: Diagnostics (Basel). 2022 Jan 26;12(2):314. doi: 10.3390/diagnostics12020314 (PMC8871211; doi:10.3390/diagnostics12020314)
Supplement: Supplementary file 1 [file diagnostics-12-00314-s001.zip]

Archive with 1 entries (1 files):
- diagnostics-1475399-supplementary.pdf
